# Supplementary material for: Propolis as a Key Source of p-Coumaric Acid Permeating Honey and Sucrose Syrup Stores of Honey Bees
Source: Insects. 2025 Nov 13;16(11):1159. doi: 10.3390/insects16111159 (PMC12653071; doi:10.3390/insects16111159)
Supplement: Supplementary file 1 [file insects-16-01159-s001.zip]

Archive with 1 entries (1 files):
- insects-3933722-supplementary.pdf
